# Supplementary material for: Postnatal Development of the Circadian Rhythmicity of Human Pineal Melatonin Synthesis and Secretion (Systematic Review)
Source: Children (Basel). 2024 Sep 29;11(10):1197. doi: 10.3390/children11101197 (PMC11506472; doi:10.3390/children11101197)
Supplement: Supplementary file 1 [file children-11-01197-s001.zip]

Archive with 2 entries (2 files):
- children-3206873-supplementary-Table S1.pdf
- children-3206873Supplement 1_List of excluded papers_Postnatal development of human pineal melatonin-S1.pdf
